# Supplementary material for: Deciphering the Draft Genome of Toxoplasma gondii RH Strain
Source: PLoS One. 2016 Jun 29;11(6):e0157901. doi: 10.1371/journal.pone.0157901 (PMC4927122; doi:10.1371/journal.pone.0157901)
Supplement: S2 File — Table A. Statistic of pre-filter data. Table B. Statistic of post-filter data. Table C. 17-mer statistics information. Table D. General statistics of repeats in genome. Table E. TEs content in the assembled T. gondii RH genome. Table F. General statistics of predicted protein-coding genes. Table G. Summary of evidence for the GLEAN gene models. Table H. Statistical analysis of gene families. Table I. Statistics of the assembled sequence length. Table J. Chromosome assembly. Table K. Non-coding RNA genes in the genome. Table L. The 111 genes were predicted to be unique to the T. gondii RH genome based on Clustering Method. Table M. Chromosomal loci of the 111 T. gondii RH-unique genes. Table N. BLASTp result of 111 unique genes to the latest release from Toxodb.org. Table O. BLASTx of T. gondii ME49 unique genes vs T.gondii RH (external data retrieved: supplementary table G of Lorenzi et al. 2016[27]). Table P. Synteny overlaps of the T. gondii RH unique gene loci on scaffolds with the T. gondii GT1 genome. Table Q. The 17 unique genes were annotated to proteins with vital functions. Table R. Single Copy clusters from T. gondii RH comparad to recently published gene families of T. gondii containing unique parasite-specific (para) domains. (external data retrieved: supplementary table G of Lorenzi et al. 2016[27]). (XLS) [file pone.0157901.s002.xls]

## Sheet: A
Table A. Statistics of pre-filter data. Total 30.89 GB of raw data were generated and used for assembly with total sequence depth of 475.29 and total physical depth of 8547.97.
	Paired-end libraries	Insert size	Reads length (bp)	Total depth (Gb)	Sequence depth (X)	Physical depth (X)
	Solexa Reads	200bp	100	6.72	103.42	103.42
		500bp	100	14.8	227.72	569.31
		800bp	100	2.31	35.47	141.88
		5kb	49	4.28	65.79	3356.43
		10kb	49	2.79	42.89	4376.94
	Total			30.89	475.29	8547.97

## Sheet: B
Table B. Statistic of post-filter data. Total 11.17 GB of raw data were generated and used for assembly with total sequence depth of 171.84 and total physical depth of 5029.26.
	Paired-end Libraries	Insert size	Reads length (bp)	Total data (Gb)	Sequence depth (X)	Physical depth (X)
	Solexa Reads	200bp	100	1.75	26.87	26.87
		500bp	100	4.34	66.72	166.81
		800bp	100	0.56	8.64	34.54
		5kb	49	2.93	45.12	2301.89
		10kb	49	1.59	24.49	2499.18
	Total			11.17	171.84	5029.26

## Sheet: C
Table C. 17-mer Statistics Information
	K	K-mer number	Peak depth	Genome size	Used bases	Used reads	X
	17	5402162948	86	63	6633550100	66335501	102

## Sheet: D
Table D. General statistics of repeats in genome.
	Type	Repeat Size (bp)	% of genome
	TRF	4396167	6.3
	RepeatMasker	2716245	3.9
	RepeatProteinMask	127399	0.18
	De novo	8575183	12.29
	Total	11147386	15.98

## Sheet: E
Table E. TEs content in the assembled T. gondii genome
		RepBase TEs		TE Proteins		De novo		Combined TEs
		Length (bp)	% in Genome	Length (bp)	% in Genome	Length (bp)	% in Genome	Length (bp)	% in Genome
	DNA	2064019	2.9579	3180	0.0046	3320280	4.7582	3583811	5.1359
	LINE	1104299	1.5826	1829	0.0026	142706	0.2045	1210317	1.7345
	LTR	385972	0.5531	2546	0.0036	3004356	4.3055	3389530	4.8575
	SINE	10454	0.015	0	0	17666	0.0253	25965	0.0372
	Other	0	0	0	0	0	0	0	0
	Unknown	0	0	119844	0.1717	1913592	2.7423	2033436	2.9141
	Total	2716245	3.8926	127399	0.1826	8077040	11.5751	8462397	12.1273

## Sheet: F
Table F. General statistics of predicted protein-coding genes
			Gene set	Number	Average transcript length (bp)	Average CDS length (bp)	Average exon per gene	Average exon length (bp)	Average intron length (bp)
		De novo	AUGUSTUS	5224	6808.96	2828.16	7.39	382.56	622.7
			Genescan	13851	4405.4	2697.64	7.37	365.96	268.03
			SNAP	12111	5031	2072.58	5.25	394.84	696.25
		Homolog	N. caninum	6950	5095.45	2330.31	5.86	397.59	568.83
			T. gondii GT1	8549	4108.56	1900.03	4.84	392.95	575.84
			T. gondii VEG	8337	4183.64	1949.38	4.91	396.69	570.82
			T. gondii ME49	8688	4725.58	2264.71	5.48	412.9	548.7
			GLEAN	7860	5415.03	2461.96	5.88	418.6	547.52

## Sheet: G
Table G. Summary of evidence for the GLEAN gene models
		≥20% overlap		≥50% overlap		≥80% overlap
		Number	Ratio (%)	Number	Ratio (%)	Number	Ratio (%)
	C (single)	0	0	1	0.01	10	0.13
	C (more)	0	0	0	0	0	0
	H(single)	1	0.01	10	0.13	78	0.99
	H (more)	0	0	15	0.19	116	1.48
	P (single)	3	0.04	26	0.33	152	1.93
	P (more)	109	1.39	162	2.06	369	4.69
	H+C	86	1.09	116	1.48	178	2.26
	P+C	44	0.56	51	0.65	45	0.57
	P+H	4583	58.31	5676	72.21	5892	74.96
	P+H+C	3031	38.56	1793	22.81	969	12.33

## Sheet: H
Table H. Statistic analysis of gene families
	Species	Genes number	Genes in families	Unclustered genes	Family number	Unique families	Average genes per family
	T. gondii RH	7860	7563	297	5364	97	1.40996
	T. gondii GT1	8460	8388	72	6083	19	1.37892
	T. gondii ME49	8322	8259	63	6115	14	1.35061
	T. gondii VEG	8410	8361	49	6115	22	1.36729
	N. caninum	7122	7117	5	5105	160	1.39412
Note: Unclustered genes refer to special gene of current species; Unique families refer to special gene families of current species.

## Sheet: I
Table I. Statistics of the Assembled Sequence Length
		Contig		Scaffold
		Size (bp)	Number	Size (bp)	Number
	N90	6315	2538	477974	30
	N80	11346	1749	1139616	21
	N70	17123	1271	1707880	16
	N60	22435	928	2441932	12
	N50	29394	666	2839191	10
	Longest	194264	N/A	5672850	N/A
	Total Size	67336779	N/A	69779657	N/A
	Total Number (≥100bp)	N/A	7797	N/A	2521
	Total Number (≥2kb)	N/A	3856	N/A	287

## Sheet: J
Table J. Chromosome assembly
Chromosomes	ScaffoldIDs
TGRH_chrIa	scaffold11
TGRH_chrIb	scaffold23,scaffold28,scaffold250
TGRH_chrII	scaffold39,scaffold9
TGRH_chrIII	scaffold8,scaffold46,scaffold42
TGRH_chrIV	scaffold69,scaffold10,scaffold1653,scaffold32
TGRH-chrIX	scaffold31,scaffold12
TGRH_chrV	scaffold17,scaffold4
TGRH_chrVI	scaffold43,scaffold30,scaffold26,scaffold6,scaffold28,scaffold19
TGRH_chrVIIa	scaffold112,scaffold72,scaffold1507,scaffold1920,scaffold890,scaffold13,scaffold1177,scaffold3421,scaffold24,scaffold15
TGRH_chrVIIb	scaffold280,scaffold15,Scaffold1482,scaffold3202,scaffold1781,scaffold4
TGRH_chrVIII	scaffold38,scaffold208,scaffold25,scaffold20,scaffold6,scaffold21,scaffold143,scaffold35,scaffold45,scaffold18
TGRH_chrX	scaffold856,scaffold41,scaffold2,caffold2014,scaffold1046,scaffold3
TGRH_chrXI	scaffold37,scaffold1,Scaffold164,scaffold40,scaffold22
TGRH_chrXII	scaffold29,scaffold185,scaffold243,scaffold691,scaffold14,scaffold7,scaffold34,Scaffold202,scaffold16

[truncated: 8 more sheets: K, L, M, N, O, P, Q, R]
